# Supplementary material for: Complement Factor H and Related Proteins as Markers of Cardiovascular Risk in Pediatric Chronic Kidney Disease
Source: Biomedicines. 2022 Jun 13;10(6):1396. doi: 10.3390/biomedicines10061396 (PMC9220348; doi:10.3390/biomedicines10061396)
Supplement: Supplementary file 1 [file biomedicines-10-01396-s001.zip]

Archive with 1 entries (1 files):
- biomedicines-1742558-supplementary.pdf
